# Supplementary material for: Superelectrophilic Activation of Phosphacoumarins towards Weak Nucleophiles via Brønsted Acid Assisted Brønsted Acid Catalysis
Source: Int J Mol Sci. 2024 Jun 7;25(12):6327. doi: 10.3390/ijms25126327 (PMC11203683; doi:10.3390/ijms25126327)
Supplement: Supplementary file 1 [file ijms-25-06327-s001.zip]

Archive with 1 entries (1 files):
- ijms-2995446-supplementary.pdf
